# Supplementary material for: In Situ Raman Spectroscopy-Enabled Microfluidic Gel Chromatography for Revealing Real-Time Separation Dynamics of Single-Walled Carbon Nanotubes
Source: Polymers (Basel). 2025 Jan 1;17(1):93. doi: 10.3390/polym17010093 (PMC11723415; doi:10.3390/polym17010093)
Supplement: Supplementary file 1 [file polymers-17-00093-s001.zip]

Archive with 1 entries (1 files):
- polymers-3377175-supplementary.pdf
